# Supplementary material for: Methylation of TET2 Promoter Is Associated with Global Hypomethylation and Hypohydroxymethylation in Peripheral Blood Mononuclear Cells of Systemic Lupus Erythematosus Patients
Source: Diagnostics (Basel). 2022 Dec 1;12(12):3006. doi: 10.3390/diagnostics12123006 (PMC9776498; doi:10.3390/diagnostics12123006)
Supplement: Supplementary file 1 [file diagnostics-12-03006-s001.zip]

Archive with 1 entries (1 files):
- diagnostics-1909049-supplementary.pdf
